# Supplementary material for: Nitro-Oleic Acid Inhibits Stemness Maintenance and Enhances Neural Differentiation of Mouse Embryonic Stem Cells via STAT3 Signaling
Source: Int J Mol Sci. 2021 Sep 15;22(18):9981. doi: 10.3390/ijms22189981 (PMC8468660; doi:10.3390/ijms22189981)
Supplement: Supplementary file 1 [file ijms-22-09981-s001.zip]

Archive with 4 entries (3 files):
- Pereckova-2021-supplementary data.pdf
- Pereckova-Fig S3-S4/
- Pereckova-Fig S3-S4/R1-14dsEBs-Ctrl.wmv
- Pereckova-Fig S3-S4/R1-14dsEBs-OA.wmv
